# Supplementary material for: Virtual Screening for HIV Protease Inhibitors: A Comparison of AutoDock 4 and Vina
Source: PLoS One. 2010 Aug 4;5(8):e11955. doi: 10.1371/journal.pone.0011955 (PMC2915912; doi:10.1371/journal.pone.0011955)
Supplement: Table S1 — DSF hits. NSC ID numbers for compounds designated as active in DSF screen. (0.02 MB XLS) [file pone.0011955.s001.xls]

## Sheet: Sheet1
NSC ID
12488
13051
13974
26821
37433
51683
68982
81915
90749
93427
164435
201634
213989
310347
319424
320218
328101
329249
331972
332670
338963
367089
367416
400976
601359
